# Supplementary material for: Effects of Simvastatin on Cartilage Homeostasis in Steroid-Induced Osteonecrosis of Femoral Head by Inhibiting Glucocorticoid Receptor
Source: Cells. 2022 Dec 7;11(24):3945. doi: 10.3390/cells11243945 (PMC9777187; doi:10.3390/cells11243945)
Supplement: Supplementary file 1 [file cells-11-03945-s001.zip]

Archive with 1 entries (1 files):
- cells-1983544-supplementary.pdf
